# Supplementary material for: Insights into the dosimetric and geometric characteristics of stereotactic radiosurgery for multiple brain metastases: A systematic review
Source: PLoS One. 2024 Aug 9;19(8):e0307088. doi: 10.1371/journal.pone.0307088 (PMC11315342; doi:10.1371/journal.pone.0307088)
Supplement: S1 Data — (XLSX) [file pone.0307088.s003.xlsx]

## Sheet: Review characteristics
Comment	Checked & approved	Year	TPS	Delivery system	1 ISO VMAT	1 ISO DCAT	2 ISO VMAT	1 ISO DCAT	Hyper Arc	Compare DCA & VMAT	compare with CK	compare with GK	CK only	GK Only	Compare with Tomotherapy
	Agazaryan et al.	2021
Meet review criteria	Chang et al.	2018				y		y
Meet review criteria	De Camargo et al.	2021			y
	Eaton et al.	2018									y	y
Meet review criteria	El Shafie et al.	2020			y						y
Meet review criteria	Homfaier et al.	2019								y
	Jang et al.	2016
Meet review criteria	Laoui et al.	2023			y
Meet review criteria	La Ros et al.	2020									y	y
Meet review criteria	Liu et al.	2016			y							y
Meet review criteria	Ohira et al.	2018			y		y		y
Meet review criteria	Palmiero et al.	2020			y		y
	Petoukhova et al.	2021			y
Meet review criteria	Pokhrel et al.	2021						y	y
Meet review criteria	Prentou et al.	2020			y
Meet review criteria	Priyadarsini et al.	2022			y
Meet review criteria	Ruggieri et al.	2018			y		y
Meet review criteria	Tsui et al.	2022			y		y
Meet review criteria	Turkkan et al.	2022			y	y		y
Meet review criteria	Velten et al.	2021			y	y		y
	Vergalasova et al.	2019			y	y		y				y
	Wu et al.	2016			y
Meet review criteria	Zhang et al.	2017			y						y	y			y
	Minniti	2019			y	y		y				y
	Wu et al.	2016			y
Meet review criteria	Zhang et al.	2017			y						y	y			y

## Sheet: Summary
Title: Dosimetric and Geometric Insights for multiple brain metastases stereotactic radiosurgery: A systematic review.
The following inclusion criteria was used: - Scientific articles and no conference abstracts and reviews - Articles published between 2015 and 2023. - Technical aspects including dosimetry. - Multiple brain metastases stereotactic radiosurgery including fractionated stereotactic radiation therapy. - Restricted to English language. -
Analysis: - Review dosimetric quantitites: CI, GI, dose to normal brain, etc. - Review geometric accuracy parameters. - Compare different techniques -

## Sheet: Kadoya
Maximum Maximum Mean HI CI GI
Total brain
Brain stem Left eye
Left option nerve Right eye
Right optic nerve Optic chiasm
Mean
V12-GTV V2
Maximum Maximum Maximum Maximum Maximum Maximum
Cyberknife Mean ± SD
19.71 ± 1.34 27.53 ± 1.01 1.72 ± 0.22 0.60 ± 0.11 3.94 ± 0.74 0.97 ± 0.35 5.26 ± 2.83
151.20 ± 89.73 1.89 ± 1.02 1.32 ± 1.04 1.18 ± 0.84 1.60 ± 0.93 1.56 ± 1.24 1.55 ± 1.39
HyperArc
Mean ± SD
20.73 ± 0.27 25.88 ± 0.27 1.44 ± 0.05 0.87 ± 0.08 5.31 ± 1.42 1.15 ± 0.29 4.02 ± 1.71
163.00 ± 78.84 1.67 ± 0.68 0.59 ± 0.36 0.94 ± 0.83 0.68 ± 0.53 1.28 ± 1.74 1.21 ± 0.93
Difference
−0.83 ± 3.30 1.018 ± 1.43 −1.64 ± 1.08 −0.28 ± 0.25 0.269 ± 0.07 1.374 ± 0.90 0.181 ± 0.17 −1.24 ± 1.34 11.8 ± 35.30 −0.22 ± 0.66 −0.72 ± 1.09 −0.24 ± 0.83 0.92 ± 0.88 −0.28 ± 1.05 −0.34 ± 0.77
			CK (mean+/-SD)		HyperArc (mean+/-SD)
	PTV	max	33.60 ± 2.61		29.78 ± 0.92
		min	19.71 ± 1.34		20.73 ± 0.27
		mean	27.53 ± 1.01		25.88 ± 0.27
		HI	1.72 ± 0.22		1.44 ± 0.05
		CI	0.60 ± 0.11		0.87 ± 0.08
		GI	3.94 ± 0.74		5.31 ± 1.42
	Total brain	Mean	0.97 ± 0.35		1.15 ± 0.29
		V12-GTV	5.26 ± 2.83		4.02 ± 1.71
		V2	151.20 ± 89.73		163.00 ± 78.84
			1.89 ± 1.02		1.67 ± 0.68
			1.32 ± 1.04		0.59 ± 0.36
			1.18 ± 0.84		0.94 ± 0.83
			1.60 ± 0.93		0.68 ± 0.53
			1.56 ± 1.24		1.28 ± 1.74
			1.55 ± 1.39		1.21 ± 0.93

## Sheet: search strategy
Search #	Search terms	PubMed	Scopus	Web of science	Total search		PubMed	Scopus	Web of science			PubMed + Scopus + Web of Science			PubMed + Scopus + Web of Science
										Duplicates removed		Article type removed			title/Abstract/article scanning removed
1	"multiple brain metastases" AND "stereotactic radiosurgery", "multiple brain targets" AND "stereotactic radiosurgery", "multiple brain metastases" AND "stereotactic radiation therapy", "multiple brain metastases" AND "stereotactic radiotherapy".	227	225	281	733		55	165	94	314		254	(Removed)		60	(Removed)
2	"CyberKnife" AND "multiple brain metastases", "GammaKnife" AND "multiple brain metastases", "Linac stereotactic radiosurgery" AND "multiple brain metastases"	58	64	36	158		3	3	14	20		80	(Remained)		20	(Remained)
3	1 AND 2
	TOTAL	285	289	317	891					334		334			80

## Sheet: Review characteristics1
Comment	Checked & approved	Year	TPS	Delivery system	1 ISO VMAT	1 ISO DCAT	2 ISO VMAT	1 ISO	2+ ISO	DCA Only	VMAT Only	Hyper Arc	Compare DCA & VMAT	compare with CK	compare with GK	CK only	GK Only
Meet review criteria	Chang et al.	2018				y		y		y					y
Meet review criteria	Chea et al.	2021				y									y
Meet review criteria	De Camargo et al.	2021			y			y			y
Meet review criteria	El Shafie et al.	2020			y			y			y			y
Meet review criteria	Homfaier et al.	2019						y					y
Meet review criteria	Laoui et al.	2023			y
Meet review criteria	Liu et al.	2016			y			y			y				y
Meet review criteria	Ohira et al.	2018			y		y	y	y		y	y
Meet review criteria	Palmiero et al.	2020			y		y		y		y
Meet review criteria	Pokhrel et al.	2021								y		y
Meet review criteria	Prentou et al.	2020			y			y			y
Meet review criteria	Priyadarsini et al.	2022			y			y			y
Meet review criteria	Ruggieri et al.	2018			y		y	y	y		y
Meet review criteria	Tsui et al.	2022			y		y	y	y		y
Meet review criteria	Turkkan et al.	2022			y	y		Y		y	y
Meet review criteria	Velten et al.	2021			y	y		y		y	y
Meet review criteria	Wu et al.	2016			y			y			y
Meet review criteria	Zhang et al.	2017			y		y	y			y			y
Meet review criteria	Hossain et al.	2016			y		y
Meet review criteria	Kadoya et al.	2019										y		y

## Sheet: Delivery mechanism
Reference	Machine	Energy	Beam collimation	No. of ISOs

## Sheet: Dosimetry_pub
Reference	Year	Techniques	TPS	Algorithm, grid size (mm)	PTV margin (mm)	Delivery System	Energy	no. of tumours per case (total), (patients)	No. of ISOs	GIp (GIRTOG)	CIp (CIRTOG)	Hip (HIRTOG)	V12Gy	MU	V19.6Gy	V8Gy	V6Gy	V4Gy	V2Gy	Normal Brain	V30%	V50%	Dmin	Dmax	Dmean	MU	BOT
Chang et al.	2018	M-DCA vs RSI-DCA (MME)	Iplan MME	Pencil beam, 2.0	2	-	-	2-6 (38), (10)	M+	-	1.4, 1.25	-	2.2, 2	-
Chea et al.	2021	GK vs DCA (MME)	Gamma Plan v.11, MBM elements v.2	Pencil beam	0	GK, Varian TrueBeam STx, 2.5mm	Co60, 6FFF	2-9 (95), (20)	1, M+	4.09, 3.22	0.57, 0.532	-	-	-
De Camargo et al.	2021	VMAT	Eclipse 13.6,	AAA, 1.25	1	Varian TrueBeam STx, 2.5mm	-	4-21 (168), (17)	1, M+	-	( +1.2 )	13.53 (12.91)	12.91	-
El Shafie et al.	2020	CK vs SI-VMAT	Multiplan v5.3, RayStation VB8	Ray tracing, collapsed cone.	1 (CK) , 3(VMAT)	CK M6, Versa HD, 5mm	6FFF,	5-10 ( ), (20)	1, M+	(3.1, 5.0)	1.2, 1.6 (1.2, 1.5)	-	6.5, 37	130, 13.7												130, 13.7
Homfaier et al.	2019	DCAT vs SI-VMAT	MBSRS v.1.1, Monaco v.5.11	Pencil beam (1.5mm), XVMC (2mm)	1 (DCA), 2(VMAT)	-	-	2-6 (66)	1	5.99, 7.17	0.75, 0.73	-	2.1, 3.1	4569, 5840												4569, 5840
Hossain et al.	2016	GK vs VMAT	Gamma Plan v.11, Eclipse v.11	2.5 grid	-	GK, Varian TrueBeam STx, 2.5mm	Co60, 6FFF	1-12 (5)	M+	-	-	-	1.9, 4.0	-		3.9, 8.4		12.6, 24.3
Kadoya et al.	2019	CK vs HyperArc	Multiplan, Eclipse 15.5	Ray Tracing, Acuros, 1.0	-	CK M6, Varian TrueBeam STx, 2.5mm	6FFF	3-5 (45)	1, M+	3.94, 5.31	0.60, 0.87	1.72, 1.44	5.26, 4.02	-
Laoui et al.	2023	SI-VMAT 10 vs 6FFF	Eclipse,	AAA, 1.0	-	Varian TrueBeam STx, 2.5mm	10FFF, 6FFF	1-9 (93)	1	4.70 , 4.56	1.11 , 1.10	-	-	-						11							112, 9.5
Liu et al.	2016	GK vs SI-VMAT	Gamma Plan 10.1 , Eclipse v.11	AAA, 1.0	-	GK, Varian TrueBeam STx, 2.5mm	Co60, 6FFF	3-4 (19)	1, M+	3.65, 4.77	1.50, 1.19	-	3.06, 2.73	72, 6.4													72, 6.4
Ohira et al.	2018	HyperArc vs M-VMAT	Eclipse 13.7,	AAA	CTV =GTV+2, PTV=CTV+1	Varian TrueBeam STx, 2.5mm	6FFF	1-4 (41)	1 & 2+	3.06 , 3.91	0.93 , 0.90	1.41, 1.24	7.9, 11.3	8186, 6758
Palmiero et al.	2020	SI-VMAT vs Du-VMAT	Eclipse 15.6,	AAA, 1.25	1	Varian TrueBeam, 5mm	10FFF	5 - 16 (64)	1 & 2	-	0.98 , 0.97	-	1.1945	12497, 10608		1.54008					1.48141	1.31207		0.976834	0.995614
Pokhrel et al.	2021	HyperArc vs DCA-VMAT	Eclipse 15.6	AAA, 1.25	1	Varian TrueBeam, 5mm	10FFF	2 - 8 (35)	1	-	1.23 , 1.25	-	55.3, 39.7	12498, 5742							1.31999	1.17323	1.00943	1.02724	1.00417		1.83186
Prentou et al.	2020	SI-VMAT	Monaco 5.10	XVMC, 1.00	2	Agilty, 5mm	6FFF	3 - 4 (36)	1 & 2	5.34, 4.72	0.735, 0.76	-	-
Priyada et al.	2022	SI-VMAT	Eclipse 15.6	Acuros, 1.25	-	Varian TrueBeam, 5mm	6FFF	5 - 10 (45)	1	(+4.74)	0.91 (1.02)	( +1.49)	-	-
Ruggieri et al.	2018	HyperArc vs M-VMAT	Eclipse 15.6	AAA, 1.00	2	Varian TrueBeam, 5mm	-	2-10 (99)	1 & M+	4.41, 6.08	0.96, 0.87	-	23.6, 42.2	4313, 15150											0.879195
Tsui et al.	2022	SI-VMAT vs MI-VMAT	Eclipse 15.6	AAA, 2.00	1-2	Linac, m3	6FF	2 - 3 (46)	1 & M	-	0.83, 0.84	-	-	-
Turkkan et al.	2022	VMAT vs DCA	Monaco 5.10	XVMC, 2.00, 1%	2	Versa HD,	6FFF	2-10 (84)	1	5.86, 8.01	(1.21, 1.78)	(1.38, 1.17)	-	3097.44, 1479.09	21.05, 53.83											3097.44, 1479.09
Velten et al.	2021	DCA vs SI-VMAT	Iplan MME, Eclipse 15.6	Pencil Beam 1.0, AAA, 1.00	1	Varian TrueBeam STx, 2.5mm	6FFF	2 - 18 (103)	1	-	1.45, 1.38	-	7.6, 17.9	9049, 10910												10910, 9049, 8868
Wu et al.	2016	VMAT opt. vs non-opt.	Eclipse 13.5	AAA, 1.00	2	-	6FFF	3-5 (53)	1	5.26, 5.24	1.24, 1.25	1.16, 1.16	3.06	-
Zhang et al.	2017	CK vs SI-VMAT, C-VMAT, IMRT	Eclipse 13.6, Multiplan	AAA, 1.25, Ray Tracing	2	Varian TrueBeam, 2.5mm, CK Iris	6FFF	2 - 5 (48)	1	(3.49, 4.21, 4.87, 5.36)	(0.86, 0.87, 0.86, 0.85)	-	94.97, 124.69, 165.98, 168.56	28733.59, 3105.2, 2997.27, 4128.40			324.49, 435.47, 467.69, 424.23									28733.59, 3105.2, 2997.27, 4128.40	30.25, 2.61, 2.3, 2.95

## Sheet: Dosimetry_CI_GI_HI
Reference	Summary	TPS	Algorithm, grid size (mm)	PTV margin (mm)	Delivery System	Energy	no. of tumours per case (total), (patients)	No. of ISOs	GIp (GIRTOG)	GIp (GIRTOG) ratio	GIRTOG	GIRTOG ratio	CIp (CIRTOG)	CIp (CIRTOG) ratio	CIRTOG		HIp	HIRTOG	V12Gy	V12Gy ratio	MU	MU ratio	V19.6Gy	V8Gy	V6Gy	V4Gy	V2Gy	Normal Brain	V30%	V50%	Dmin	Dmax	Dmean	MU	BOT
Chang et al.	M-DCA MME vs RSI-DCA	Brain Lab iplan	Pencil beam, 2.0	2	-	-	2-6 (38), (10)	M+	-				1.25, 1.4	1.12			-	-	2, 2.2	1.1	-
Chea et al.	GK vs Brain DCA	Gamma Plan v.11, MBM elements v.2	Pencil beam	0	GK, Varian TrueBeam STx, 2.5mm	Co60, 6FFF	2-9 (95), (20)	1, M+	4.09, 3.22	0.787286			0.57, 0.532	0.933333			-		-		-
De Camargo et al.	VMAT	Eclipse 13.6,	AAA, 1.25	1	Varian TrueBeam STx, 2.5mm	-	4-21 (168), (17)	1, M+	-				( +1.2 )		1.2		13.53	12.91	12.91		-
El Shafie et al.	CK vs SI-VMAT	Multiplan v5.3, RayStation VB8	Ray tracing, collapsed cone.	1 (CK) , 3(VMAT)	CK M6, Versa HD, 5mm	6FFF,	5-10 ( ), (20)	1, M+	(3.1, 5.0)		3.1, 5.0	1.6129	1.2, 1.6 (1.2, 1.5)	1.33333	1.2, 1.5	1.25	-		6.5, 37	5.69231	130, 13.7	0.105385												130, 13.7
Homfaier et al.	DCAT vs SI-VMAT	MBSRS v.1.1, Monaco v.5.11	Pencil beam (1.5mm), XVMC (2mm)	1 (DCA), 2(VMAT)	-	-	2-6 (66)	1	5.99, 7.17	1.19699			0.75, 0.73	0.973333			-		2.1, 3.1	1.47619	4569, 5840	1.27818												4569, 5840
Hossain et al.	GK vs VMAT	Gamma Plan v.11, Eclipse v.11	2.5 grid	-	GK, Varian TrueBeam STx, 2.5mm	Co60, 6FFF	1-12 (5)	M+	-				-				-		1.9, 4.0		-			3.9, 8.4		12.6, 24.3
Kadoya et al.	CK vs HyperArc	Multiplan, Eclipse 15.5	Ray Tracing, Acuros, 1.0	-	CK M6, Varian TrueBeam STx, 2.5mm	6FFF	3-5 (45)	1, M+	3.94, 5.31	1.34772			0.60, 0.87	1.45			1.72, 1.44	0.837209	5.26, 4.02	0.764259	-
Laoui et al.	SI-VMAT 6 vs 10FFF	Eclipse,	AAA, 1.0	-	Varian TrueBeam STx, 2.5mm	10FFF, 6FFF	1-9 (93)	1	4.56 , 4.70	1.0307			1.10 , 1.11	1.00909			-		-		-							11							112, 9.5
Liu et al.	GK vs SI-VMAT	Gamma Plan 10.1 , Eclipse v.11	AAA, 1.0	-	GK, Varian TrueBeam STx, 2.5mm	Co60, 6FFF	3-4 (19)	1, M+	3.65, 4.77	1.30685			1.50, 1.19	0.793333			-		3.06, 2.73	0.892157	72, 6.4	0.0888889													72, 6.4
Ohira et al.	HyperArc vs M-VMAT	Eclipse 13.7,	AAA	CTV =GTV+2, PTVk=CTV+1	Varian TrueBeam STx, 2.5mm	6FFF	1-4 (41)	1 & 2+	3.06 , 3.91	1.27778			0.93 , 0.90	0.967742			1.41, 1.24	0.879433	7.9, 11.3	1.43038	8186, 6758	0.825556
Palmiero et al.	SI-VMAT vs Du-VMAT	Eclipse 15.6,	AAA, 1.25	1	Varian TrueBeam, 5mm	10FFF	5 - 16 (64)	1 & 2	-				0.98 , 0.97	0.989796			-		1.1945		12497, 10608	0.848844		1.54008					1.48141	1.31207		0.976834	0.995614
Pokhrel et al.	HyperArc vs DCA-VMAT	Eclipse 15.6	AAA, 1.25	1	Varian TrueBeam, 5mm	10FFF	2 - 8 (35)	1	-				1.23 , 1.25	1.01626			-		55.3, 39.7	0.717902	12498, 5742	0.459434							1.31999	1.17323	1.00943	1.02724	1.00417		1.83186
Prentou et al.	SI-VMAT	Monaco 5.10	XVMC, 1.00	2	Agilty, 5mm	6FFF	3 - 4 (36)	1 & 2	5.34, 4.72	0.883895			0.74, 0.76	1.02703			-		-
Priyada et al.	SI-VMAT	Eclipse 15.6	Acuros, 1.25	-	Varian TrueBeam, 5mm	6FFF	5 - 10 (45)	1	(+4.74)		4.74		0.91 (1.02)		1.02		( +1.49)	1.49	-		-
Ruggieri et al.	HyperArc vs M-VMAT	Eclipse 15.6	AAA, 1.00	2	Varian TrueBeam, 5mm	-	2-10 (99)	1 & M+	4.41, 6.08	1.37868			0.96, 0.87	0.90625			-		23.6, 42.2		4313, 15150												0.879195
Tsui et al.	SI-VMAT vs MI-VMAT	Eclipse 15.6	AAA, 2.00	1-2	Linac, m3	6FF	2 - 3 (46)	1 & M	-				0.83, 0.84	1.01205			-		-		-
Turkkan et al.	VMAT vs DCAT	Monaco 5.10	XVMC, 2.00, 1%	2	Versa HD,	6FFF	2-10 (84)	1	5.86, 8.01	1.36689			(1.21, 1.78)		1.21, 1.78	1.47107	(1.38, 1.17)	1.38, 1.17	-		3097.44, 1479.09		21.05, 53.83											3097.44, 1479.09
Velten et al.	DCA (MME) vs VMAT (1-ISO)	Iplan MME, Eclipse 15.6	Pencil Beam 1.0, AAA, 1.00	1	Varian TrueBeam STx, 2.5mm	6FFF	2 - 18 (103)	1	-				1.45, 1.38	0.951724			-		7.6, 17.9		9049, 10910													10910, 9049, 8868
Wu et al.	VMAT optimised vs non-optimised angles	Eclipse 13.5	AAA, 1.00	2	-	6FFF	3-5 (53)	1	5.26, 5.24	0.996198			1.24, 1.25	1.00806			1.16, 1.16		3.06		-
Zhang et al.	CK, Si-VMAT, C-VMAT, IMRT	Eclipse 13.6, Multiplan	AAA, 1.25, Ray Tracing	2	Varian TrueBeam, 2.5mm, CK Iris	6FFF	2 - 5 (48)	1	(3.49, 4.21, 4.87, 5.36)		3.49, 4.21, 4.87, 5.36	1.2063	(0.86, 0.87, 0.86, 0.85)		0.86, 0.87, 0.86, 0.85	1.01163	-		94.97, 124.69, 165.98, 168.56		28733.59, 3105.2, 2997.27, 4128.40	0.108069			324.49, 435.47, 467.69, 424.23									28733.59, 3105.2, 2997.27, 4128.40	30.25, 2.61, 2.3, 2.95
			CK vs C-VMAT									1.39542				1						0.104312
			CK vs IMRT									1.53582				0.988372						0.143679

## Sheet: Fig 2
Reference	Summary	GIp ratio	GIp Ref		GIp Contemp		GIRTOG ratio	GIRTOG Ref		GIRTOG Contemp		CIp ratio	CIp Reference Technique	Stdev (CIp Reference Technique)	CIp Comparison technique	Stdev (CIp Comparison technique)	CIRTOG ratio	CIRTOG Reference Technique	Stdev (CIRTOG Reference Technique)	CIRTOG Comparison Technique	Stdev (CIRTOG Comparison Technique)	line	line3	V12Gy ratio	V12Gy1	V12Gy2	MU ratio	HIRTOG
Chea et al.	GK vs DCA	0.787286	4.09	1.14	3.22	0.55						0.933333	0.57	0.12	0.532	0.17						1	3
Liu et al.	GK vs SI-VMAT	1.30685	3.65	0.98	4.77	1.49						0.793333	1.5	0.16	1.19	0.14						1	3	0.892157	3.06	2.73	0.0888889		11.25
El Shafie et al.	CK vs SI-VMAT						1.6129	3.1	-	5	-	0.75	1.2		1.6		1.25	1.2		1.5		1	3	5.69231	6.5	37	0.105385		9.48905
Kadoya et al.	CK vs HyperArc	1.34772	3.94	0.74	5.31	1.42						1.45	0.6	0.11	0.87	0.08						1	3	0.764259	5.26	4.02		0.837209
Zhang et al.	CK vs SI-VMAT						1.2063	3.49	0.65	4.21	1.38						1.01163	0.86	0.07	0.87	0.03	1	3				0.108069		9.25338
	CK vs C-VMAT						1.39542	3.49	0.65	4.87	1.35						1	0.86	0.07	0.86	0.04	1	3				0.104312		9.58659
	CK vs IMRT						1.53582	3.49	0.65	5.36	1.98						0.988372	0.86	0.07	0.85	0.05	1	3				0.143679		6.95998
Ohira et al.	HyperArc vs MI-VMAT	1.27778	3.06	0.42	3.91	0.55						0.967742	0.93	0.02	0.9	0.05						1	3	1.43038	7.9	11.3	0.825556	0.879433	1.21131
Pokhrel et al.	HyperArc vs DCA-VMAT											1.01626	1.23	0.1	1.25	0.1						1	3	0.717902	55.3	39.7	0.459434		2.17659
Ruggieri et al.	HyperArc vs MI-VMAT	1.37868	4.41	1.18	6.08	2.24						0.90625	0.96	0.02	0.87	0.07						1	3				3.51264		0.284686
Homfaier et al.	DCA vs SI-VMAT	1.19699	5.99	-	7.17	-						0.973333	0.75		0.73							1	3	1.47619	2.1	3.1	1.27818		0.782363
Velten et al.	DCA vs SI-VMAT											0.951724	1.45		1.38							1	3				1.20566		0.829423
Chang et al.	MI-DCA vs RSI-DCA											1.12	1.4		1.25							1	3	1.1	2	2.2		-
Laoui et al.	SI-VMAT 6 vs 10FFF	1.0307	4.56	-	4.7	-						1.00909	1.11		1.1							1	3
Palmiero et al.	SI-VMAT vs DI-VMAT											0.989796	0.98	0.01	0.97	0.03						1	3				0.848844		1.17807
Prentou et al.	SI-VMAT	0.883895	5.34	-	4.72	-						1.02703	0.74		0.76							1	3
Priyadarsini et al.	SI-VMAT		4.74	2.3									0.91	0.06				1.02	0.08	-		1
Tsui et al.	SI-VMAT vs MI-VMAT											1.01205	0.83	0.06	0.84	0.06						1	3
Turkkan et al.	VMAT vs DCA	1.36689	5.86	2.57	8.01	4.89											1.47107	1.21	0.23	1.78	0.79	1	3				0.47752	1.38, 1.17	2.09415
Wu et al.	VMAT opt. vs non-opt.	0.996198	5.26	0.51	5.24	0.52						1.00806	1.24	0.04	1.25	0.04						1	3

## Sheet: Dosimetry_CI_23.11.23_X
Reference	Summary	GIp ratio	GIp Ref	GIp Contemp	GIRTOG ratio	GIRTOG Ref	GIRTOG Contemp	CIp ratio	CIp Ref. Technique	CIp Comparison technique	CIRTOG ratio	CIRTOG Ref. Tecghnique	CIRTOG Comparison Technique	line	line3	V12Gy ratio	V12Gy1	V12Gy2	MU ratio	HIRTOG
Chang et al.	M-DCA vs RSI-DCA							1.12	1.25	1.4				1	3	1.1	2	2.2		-
Chea et al.	GK vs DCA	0.787286	4.09	3.22				0.933333	0.57	0.532				1	3
El Shafie et al.	CK vs SI-VMAT				1.6129	3.1	5	0.75	1.6	1.2	1.25	1.2	1.5	1	3	5.69231	6.5	37	0.105385		9.48905
Homfaier et al.	DCA vs SI-VMAT	1.19699	5.99	7.17				0.973333	0.75	0.73				1	3	1.47619	2.1	3.1	1.27818		0.782363
Kadoya et al.	CK vs HyperArc	1.34772	3.94	5.31				1.45	0.6	0.87				1	3	0.764259	5.26	4.02		0.837209
Laoui et al.	SI-VMAT 6 vs 10FFF	1.0307	4.56	4.7				1.00909	1.1	1.11				1	3
Liu et al.	GK vs SI-VMAT	1.30685	3.65	4.77				0.793333	1.5	1.19				1	3	0.892157	3.06	2.73	0.0888889		11.25
Ohira et al.	HyperArc vs M-VMAT	1.27778	3.06	3.91				0.967742	0.93	0.9				1	3	1.43038	7.9	11.3	0.825556	0.879433	1.21131
Palmiero et al.	SI-VMAT vs Du-VMAT							0.989796	0.98	0.97				1	3				0.848844		1.17807
Pokhrel et al.	HyperArc vs DCA-VMAT							1.01626	1.23	1.25				1	3	0.717902	55.3	39.7	0.459434		2.17659
Prentou et al.	SI-VMAT	0.883895	5.34	4.72				1.02703	0.74	0.76				1	3
Ruggieri et al.	HyperArc vs M-VMAT	1.37868	4.41	6.08				0.90625	0.96	0.87				1	3				3.51264		0.284686
Tsui et al.	SI-VMAT vs MI-VMAT							1.01205	0.83	0.84				1	3
Turkkan et al.	VMAT vs DCA	1.36689	5.86	8.01							1.47107	1.21	1.78	1	3				0.47752	1.38, 1.17	2.09415
Velten et al.	DCA vs SI-VMAT							0.951724	1.45	1.38				1	3				1.20566		0.829423
Wu et al.	VMAT opt. vs non-opt.	0.996198	5.26	5.24				1.00806	1.24	1.25				1	3
Zhang et al.	CK vs SI-VMAT				1.2063	3.49	4.21				1.01163	0.86	0.87	1	3				0.108069		9.25338
	CK vs C-VMAT				1.39542	3.49	4.87				1	0.86	0.86	1	3				0.104312		9.58659
	CK vs IMRT				1.53582	3.49	5.36				0.988372	0.86	0.85	1	3				0.143679		6.95998

[truncated: 10 more sheets: Fig 3, Fig 4, Fig 5, Fig 6, Dosimetry_CI_GI_HI_23.11.23_pub, Dosimetry_CI_GI_HI_13.09.23_pub, Dosimetry_MU_17.09.23, Dosimetry_CI_GI_HI_13.09.23, Sheet1, QA]
